# Supplementary material for: Local fishermen’s perceptions of the usefulness of artificial reef ecosystem services in Portugal
Source: PeerJ. 2019 Jan 11;6:e6206. doi: 10.7717/peerj.6206 (PMC6330946; doi:10.7717/peerj.6206)
Supplement: Supplemental Information 1 — Dataset of ecosystem services perceptions from fishermen at pre and post deployment phases for Nazare and Ouraartificial reefs. [file peerj-07-6206-s001.csv]

Deployment	Local	Eco_serv	Value	N
Pre-deployment	Nazaré	bio_control	5	1
Pre-deployment	Nazaré	bio_control	4	6
Pre-deployment	Nazaré	bio_control	3	13
Pre-deployment	Nazaré	bio_control	2	3
Pre-deployment	Nazaré	bio_control	1	0
Pre-deployment	Nazaré	dist_reg	5	1
Pre-deployment	Nazaré	dist_reg	4	3
Pre-deployment	Nazaré	dist_reg	3	18
Pre-deployment	Nazaré	dist_reg	2	1
Pre-deployment	Nazaré	dist_reg	1	0
Pre-deployment	Nazaré	diversion	5	4
Pre-deployment	Nazaré	diversion	4	8
Pre-deployment	Nazaré	diversion	3	8
Pre-deployment	Nazaré	diversion	2	2
Pre-deployment	Nazaré	diversion	1	1
Pre-deployment	Nazaré	bio_preser	5	5
Pre-deployment	Nazaré	bio_preser	4	12
Pre-deployment	Nazaré	bio_preser	3	5
Pre-deployment	Nazaré	bio_preser	2	1
Pre-deployment	Nazaré	bio_preser	1	0
Pre-deployment	Nazaré	food_prod	5	2
Pre-deployment	Nazaré	food_prod	4	16
Pre-deployment	Nazaré	food_prod	3	4
Pre-deployment	Nazaré	food_prod	2	1
Pre-deployment	Nazaré	food_prod	1	0
Pre-deployment	Nazaré	habitat_ref	5	7
Pre-deployment	Nazaré	habitat_ref	4	12
Pre-deployment	Nazaré	habitat_ref	3	3
Pre-deployment	Nazaré	habitat_ref	2	1
Pre-deployment	Nazaré	habitat_ref	1	0
Pre-deployment	Nazaré	nutr_cycl	5	0
Pre-deployment	Nazaré	nutr_cycl	4	2
Pre-deployment	Nazaré	nutr_cycl	3	19
Pre-deployment	Nazaré	nutr_cycl	2	1
Pre-deployment	Nazaré	nutr_cycl	1	1
Pre-deployment	Nazaré	recreation	5	5
Pre-deployment	Nazaré	recreation	4	9
Pre-deployment	Nazaré	recreation	3	8
Pre-deployment	Nazaré	recreation	2	1
Pre-deployment	Nazaré	recreation	1	0
Pre-deployment	Nazaré	reuse_obs	5	1
Pre-deployment	Nazaré	reuse_obs	4	7
Pre-deployment	Nazaré	reuse_obs	3	14
Pre-deployment	Nazaré	reuse_obs	2	1
Pre-deployment	Nazaré	reuse_obs	1	0
Pre-deployment	Oura	bio_control	5	0
Pre-deployment	Oura	bio_control	4	3
Pre-deployment	Oura	bio_control	3	9
Pre-deployment	Oura	bio_control	2	10
Pre-deployment	Oura	bio_control	1	1
Pre-deployment	Oura	dist_reg	5	2
Pre-deployment	Oura	dist_reg	4	7
Pre-deployment	Oura	dist_reg	3	13
Pre-deployment	Oura	dist_reg	2	1
Pre-deployment	Oura	dist_reg	1	0
Pre-deployment	Oura	diversion	5	0
Pre-deployment	Oura	diversion	4	1
Pre-deployment	Oura	diversion	3	7
Pre-deployment	Oura	diversion	2	14
Pre-deployment	Oura	diversion	1	1
Pre-deployment	Oura	bio_preser	5	3
Pre-deployment	Oura	bio_preser	4	12
Pre-deployment	Oura	bio_preser	3	7
Pre-deployment	Oura	bio_preser	2	1
Pre-deployment	Oura	bio_preser	1	0
Pre-deployment	Oura	food_prod	5	3
Pre-deployment	Oura	food_prod	4	14
Pre-deployment	Oura	food_prod	3	4
Pre-deployment	Oura	food_prod	2	2
Pre-deployment	Oura	food_prod	1	0
Pre-deployment	Oura	habitat_ref	5	6
Pre-deployment	Oura	habitat_ref	4	11
Pre-deployment	Oura	habitat_ref	3	4
Pre-deployment	Oura	habitat_ref	2	2
Pre-deployment	Oura	habitat_ref	1	0
Pre-deployment	Oura	nutr_cycl	5	0
Pre-deployment	Oura	nutr_cycl	4	1
Pre-deployment	Oura	nutr_cycl	3	5
Pre-deployment	Oura	nutr_cycl	2	14
Pre-deployment	Oura	nutr_cycl	1	3
Pre-deployment	Oura	recreation	5	3
Pre-deployment	Oura	recreation	4	3
Pre-deployment	Oura	recreation	3	14
Pre-deployment	Oura	recreation	2	3
Pre-deployment	Oura	recreation	1	0
Pre-deployment	Oura	reuse_obs	5	1
Pre-deployment	Oura	reuse_obs	4	9
Pre-deployment	Oura	reuse_obs	3	12
Pre-deployment	Oura	reuse_obs	2	1
Pre-deployment	Oura	reuse_obs	1	0
Post-deployment	Nazaré	bio_control	5	0
Post-deployment	Nazaré	bio_control	4	2
Post-deployment	Nazaré	bio_control	3	14
Post-deployment	Nazaré	bio_control	2	6
Post-deployment	Nazaré	bio_control	1	1
Post-deployment	Nazaré	dist_reg	5	1
Post-deployment	Nazaré	dist_reg	4	2
Post-deployment	Nazaré	dist_reg	3	20
Post-deployment	Nazaré	dist_reg	2	0
Post-deployment	Nazaré	dist_reg	1	0
Post-deployment	Nazaré	diversion	5	1
Post-deployment	Nazaré	diversion	4	8
Post-deployment	Nazaré	diversion	3	7
Post-deployment	Nazaré	diversion	2	7
Post-deployment	Nazaré	diversion	1	0
Post-deployment	Nazaré	bio_preser	5	4
Post-deployment	Nazaré	bio_preser	4	14
Post-deployment	Nazaré	bio_preser	3	4
Post-deployment	Nazaré	bio_preser	2	1
Post-deployment	Nazaré	bio_preser	1	0
Post-deployment	Nazaré	food_prod	5	3
Post-deployment	Nazaré	food_prod	4	10
Post-deployment	Nazaré	food_prod	3	8
Post-deployment	Nazaré	food_prod	2	2
Post-deployment	Nazaré	food_prod	1	0
Post-deployment	Nazaré	habitat_ref	5	5
Post-deployment	Nazaré	habitat_ref	4	16
Post-deployment	Nazaré	habitat_ref	3	1
Post-deployment	Nazaré	habitat_ref	2	1
Post-deployment	Nazaré	habitat_ref	1	0
Post-deployment	Nazaré	nutr_cycl	5	0
Post-deployment	Nazaré	nutr_cycl	4	1
Post-deployment	Nazaré	nutr_cycl	3	18
Post-deployment	Nazaré	nutr_cycl	2	3
Post-deployment	Nazaré	nutr_cycl	1	1
Post-deployment	Nazaré	recreation	5	0
Post-deployment	Nazaré	recreation	4	6
Post-deployment	Nazaré	recreation	3	16
Post-deployment	Nazaré	recreation	2	1
Post-deployment	Nazaré	recreation	1	0
Post-deployment	Nazaré	reuse_obs	5	0
Post-deployment	Nazaré	reuse_obs	4	1
Post-deployment	Nazaré	reuse_obs	3	21
Post-deployment	Nazaré	reuse_obs	2	1
Post-deployment	Nazaré	reuse_obs	1	0
Post-deployment	Oura	bio_control	5	0
Post-deployment	Oura	bio_control	4	0
Post-deployment	Oura	bio_control	3	17
Post-deployment	Oura	bio_control	2	5
Post-deployment	Oura	bio_control	1	1
Post-deployment	Oura	dist_reg	5	0
Post-deployment	Oura	dist_reg	4	1
Post-deployment	Oura	dist_reg	3	17
Post-deployment	Oura	dist_reg	2	4
Post-deployment	Oura	dist_reg	1	1
Post-deployment	Oura	diversion	5	0
Post-deployment	Oura	diversion	4	1
Post-deployment	Oura	diversion	3	2
Post-deployment	Oura	diversion	2	14
Post-deployment	Oura	diversion	1	6
Post-deployment	Oura	bio_preser	5	5
Post-deployment	Oura	bio_preser	4	16
Post-deployment	Oura	bio_preser	3	1
Post-deployment	Oura	bio_preser	2	1
Post-deployment	Oura	bio_preser	1	0
Post-deployment	Oura	food_prod	5	4
Post-deployment	Oura	food_prod	4	15
Post-deployment	Oura	food_prod	3	4
Post-deployment	Oura	food_prod	2	0
Post-deployment	Oura	food_prod	1	0
Post-deployment	Oura	habitat_ref	5	6
Post-deployment	Oura	habitat_ref	4	13
Post-deployment	Oura	habitat_ref	3	4
Post-deployment	Oura	habitat_ref	2	0
Post-deployment	Oura	habitat_ref	1	0
Post-deployment	Oura	nutr_cycl	5	0
Post-deployment	Oura	nutr_cycl	4	1
Post-deployment	Oura	nutr_cycl	3	3
Post-deployment	Oura	nutr_cycl	2	11
Post-deployment	Oura	nutr_cycl	1	8
Post-deployment	Oura	recreation	5	1
Post-deployment	Oura	recreation	4	5
Post-deployment	Oura	recreation	3	16
Post-deployment	Oura	recreation	2	1
Post-deployment	Oura	recreation	1	0
Post-deployment	Oura	reuse_obs	5	0
Post-deployment	Oura	reuse_obs	4	3
Post-deployment	Oura	reuse_obs	3	9
Post-deployment	Oura	reuse_obs	2	10
Post-deployment	Oura	reuse_obs	1	1
